# Supplementary material for: Staphylococcus aureus from patients with chronic rhinosinusitis show minimal genetic association between polyp and non-polyp phenotypes
Source: BMC Ear Nose Throat Disord. 2018 Oct 16;18:16. doi: 10.1186/s12901-018-0064-1 (PMC6192324; doi:10.1186/s12901-018-0064-1)
Supplement: Supplementary file 1 — Table S1. Patient characteristics. (XLSX 13 kb) [file 12901_2018_64_MOESM1_ESM.xlsx]

## Sheet: Sheet1
Diagnosis	sequencing code	Gender (M/F)	Operation (FDO = FESS + Frontal Drillout)	Primary Surgery (yes =1 no = 2)	Age (years)
CRSsNP	BEL_31	F	FESS	1	20
CRSsNP	BET_59	F	FESS	1	65
CRSsNP	BLAC_32	F	FESS	0	40
CRSsNP	COUG_54	M	FDO	0	54
CRSsNP	CRA_33	M	FESS	1	11
CRSsNP	DEB_58	M	FDO	0	45
CRSsNP	FIEL_34	M	FESS	1	52
CRSsNP	FLE_35	M	FDO	0	75
CRSsNP	GILB_36	F	FESS	0	21
CRSsNP	GRA_37	F	FDO	0	70
CRSsNP	GRE_38	M	FDO	1	72
CRSsNP	GUE_39	M	FDO	0	26
CRSsNP	JOH_52	F	FDO	0	59
CRSsNP	KEL_40	F	FESS	0	21
CRSsNP	KUD_41	F	FESS	0	41
CRSsNP	LEN_42	M	FDO	0	58
CRSsNP	LEO_57	M	FESS	0	59
CRSsNP	McL_53	F	FDO	0	64
CRSsNP	MURR_43	F	FESS	0	60
CRSsNP	NEL_44	M	FDO	0	44
CRSsNP	RAM_56	M	FESS	1	69
CRSsNP	REIC_45	M	FESS	1	66
CRSsNP	RIEB_46	M	FESS	0	59
CRSsNP	SCO_60	F	FESS	0	56
CRSsNP	SET_47	M	FDO	0	68
CRSsNP	SMIS_49	M	FESS	0	22
CRSsNP	WAT_50	M	FESS	1	34
CRSsNP	WEB_51	M	FDO	0	50
CRSwNP	ARC_1	M	FESS	0	42
CRSwNP	BAL_2	M	FDO	0	52
CRSwNP	BAM_21	M	FESS	1	52
CRSwNP	BLE_30	F	FDO	0	44
CRSwNP	BROC_27	M	FDO	0	56
CRSwNP	CAL_3	M	FDO	0	52
CRSwNP	CAM_25	F	FDO	0	63
CRSwNP	DEK_28	F	FESS	0	23
CRSwNP	DRI_4	F	FESS	1	55
CRSwNP	DUT_5	M	FDO	0	62
CRSwNP	FIE_6	F	FDO	0	55
CRSwNP	FRAG_7	F	FESS	0	68
CRSwNP	FRAN_8	F	FDO	0	45
CRSwNP	GIG_29	F	FDO	0	46
CRSwNP	GRIF_9	F	FDO	0	48
CRSwNP	HIL_10	M	FDO	1	52
CRSwNP	HYN_11	F	FDO	1	60
CRSwNP	McM_12	M	FDO	0	55
CRSwNP	MER_24	M	FESS	0	53
CRSwNP	RIC_13	F	FESS	0	50
CRSwNP	RUD_15	M	FDO	0	76
CRSwNP	RUDD_14	M	FDO	0	33
CRSwNP	SAN_16	F	FDO	0	65
CRSwNP	SAV_17	M	FDO	0	43
CRSwNP	SIM_18	F	FDO	0	38
CRSwNP	SMIJ_26	F	FESS	1	68
CRSwNP	STI_19	F	FDO	1	65
CRSwNP	TONK_20	M	FESS	0	64
CRSwNP	WAR_22	M	FDO	0	31
CRSwNP	WOOD_23	M	FESS	0	41
