# Supplementary material for: Staphylococcus aureus from patients with chronic rhinosinusitis show minimal genetic association between polyp and non-polyp phenotypes
Source: BMC Ear Nose Throat Disord. 2018 Oct 16;18:16. doi: 10.1186/s12901-018-0064-1 (PMC6192324; doi:10.1186/s12901-018-0064-1)
Supplement: Supplementary file 2 — Table S2a. Top SNP hits using mGWAS. Table S2b. Top indel hits using mGWAS. Table S2c. Top pan-genome hits using mGWAS. (XLSX 29 kb) [file 12901_2018_64_MOESM2_ESM.xlsx]

## Sheet: S2a. top 10 indel summary
Orthologous indels
Association	file
	CHR	SNP	UNADJ	GC	BONF	HOLM	SIDAK_SS	SIDAK_SD	FDR_BH	FDR_BY
Contig_4	rsContig_4_69807	2.873e-05	0.04775	0.03623	0.03623	0.03558	0.03558	0.03623	0.2796
Contig_2	rsContig_2_255357	0.0002463	0.08277	0.3106	0.3104	0.267	0.2668	0.1211	0.9349
Contig_1	rsContig_1_354867	0.0003278	0.08915	0.4133	0.4126	0.3386	0.3381	0.1211	0.9349
Contig_12	rsContig_12_92187	0.0004803	0.09849	0.6057	0.6043	0.4544	0.4536	0.1211	0.9349
Contig_4	rsContig_4_92924	0.0004803	0.09849	0.6057	0.6043	0.4544	0.4536	0.1211	0.9349
Contig_12	rsContig_12_42924	0.0006644	0.1072	0.8378	0.8345	0.5675	0.566	0.1238	0.9553
Contig_1	rsContig_1_298283	0.0009208	0.1169	1	1	0.687	0.6853	0.1238	0.9553
Contig_4	rsContig_4_20539	0.0009208	0.1169	1	1	0.687	0.6853	0.1238	0.9553
Contig_3	rsContig_3_249857	0.001194	0.1252	1	1	0.7783	0.7761	0.1238	0.9553
Contig_6	rsContig_6_34285	0.001194	0.1252	1	1	0.7783	0.7761	0.1238	0.9553
Group	Frequencies
	CHR	SNP	BP	A1	F_A	F_U	A2	CHISQ	P	OR
Contig_4	rsContig_4_69807	69807	2	0.4643	0.1071	1	17.5	2.873e-05	7.222
Contig_2	rsContig_2_255357	255357	2	0.2143	0	1	13.44	0.0002463	NA
Contig_1	rsContig_1_354867	354867	2	0.5	0.1786	1	12.9	0.0003278	4.6
Contig_12	rsContig_12_92187	92187	1	0.1071	0.3929	2	12.19	0.0004803	0.1855
Contig_4	rsContig_4_92924	92924	2	0.3929	0.1071	1	12.19	0.0004803	5.392
Contig_12	rsContig_12_42924	42924	2	0.6429	0.3214	1	11.59	0.0006644	3.8
Contig_1	rsContig_1_298283	298283	2	0.1786	0	1	10.98	0.0009208	NA
Contig_4	rsContig_4_20539	20539	2	0.1786	0	1	10.98	0.0009208	NA
Contig_3	rsContig_3_249857	249857	2	0.25	0.03571	1	10.5	0.001194	9
Contig_6	rsContig_6_34285	34285	1	0.25	0.03571	2	10.5	0.001194	9
Annotations
Contig_4_69807	PROKKA_01549	CODING	protein_coding	yxdL	251	c.-1delT	27	MODIFIER	upstream_gene_variant	2.0022e+56	T	T
Contig_2_255357	intergenic
Contig_1_354867	intergenic
Contig_12_92187	intergenic
Contig_4_92924	intergenic
Contig_12_42924	intergenic
Contig_1_298283	A	PROKKA_00255	CODING	protein_coding	PROKKA_00255	324	c.-1_-1insT	87	MODIFIER	upstream_gene_variant	A	1
Contig_4_20539	ATGCAATAAAC	PROKKA_01507	CODING	protein_coding	PROKKA_01507	336	c.-1_-1insATGCAATAAAC	27	MODIFIER	upstream_gene_variant	2.22222e+57	G
Contig_3_249857	C	PROKKA_01456	CODING	protein_coding	norB_3	463	c.-1_-1insC	86	MODIFIER	upstream_gene_variant	2.22222e+57	TC
Contig_6_34285	intergenic
----------------------------------------------------------------------------------------
Non-Orthologous indels
Association	file
	CHR	SNP	UNADJ	GC	BONF	HOLM	SIDAK_SS	SIDAK_SD	FDR_BH	FDR_BY
Contig_3	rsContig_3_176656	2.592e-06	0.02612	0.005189	0.005189	0.005176	0.005176	0.005189	0.04244
Contig_4	rsContig_4_69807	2.873e-05	0.04775	0.05752	0.05749	0.0559	0.05587	0.02876	0.2352
Contig_6	rsContig_6_159482	6.334e-05	0.05838	0.1268	0.1267	0.1191	0.119	0.0317	0.2593
Contig_6	rsContig_6_174829	6.334e-05	0.05838	0.1268	0.1267	0.1191	0.119	0.0317	0.2593
Contig_3	rsContig_3_106818	8.012e-05	0.06199	0.1604	0.1601	0.1482	0.1479	0.03208	0.2624
Contig_4	rsContig_4_229681	0.0001717	0.0754	0.3438	0.3429	0.2909	0.2903	0.04483	0.3667
Contig_12	rsContig_12_61909	0.0002007	0.0785	0.4018	0.4006	0.3309	0.3301	0.04483	0.3667
Contig_4	rsContig_4_20546	0.0002128	0.0797	0.4261	0.4246	0.347	0.346	0.04483	0.3667
Contig_1	rsContig_1_329530	0.0002338	0.08167	0.4681	0.4663	0.3739	0.3727	0.04483	0.3667
Contig_12	rsContig_12_47344	0.0002386	0.08209	0.4776	0.4755	0.3798	0.3784	0.04483	0.3667
Group	Frequencies
	CHR	SNP	BP	A1	F_A	F_U	A2	CHISQ	P	OR
Contig_3	rsContig_3_176656	176656	2	0.5294	0	1	22.1	2.592e-06	NA
Contig_4	rsContig_4_69807	69807	2	0.4643	0.1071	1	17.5	2.873e-05	7.222
Contig_6	rsContig_6_159482	159482	1	0	0.75	2	16	6.334e-05	0
Contig_6	rsContig_6_174829	174829	2	0.75	0	1	16	6.334e-05	NA
Contig_3	rsContig_3_106818	106818	1	0.1786	0.5357	2	15.56	8.012e-05	0.1884
Contig_4	rsContig_4_229681	229681	2	0.5	0	1	14.12	0.0001717	NA
Contig_12	rsContig_12_61909	61909	2	0.36	0.04545	1	13.82	0.0002007	11.81
Contig_4	rsContig_4_20546	20546	2	0.3571	0	1	13.71	0.0002128	NA
Contig_1	rsContig_1_329530	329530	2	0.3478	0.04348	1	13.54	0.0002338	11.73
Contig_12	rsContig_12_47344	47344	2	0.2222	0	1	13.5	0.0002386	NA
Annotations
Contig_3_176656	intergenic
Contig_4_69807	PROKKA_01549	CODING	protein_coding	yxdL	251	c.-1delT	27	MODIFIER	upstream_gene_variant	2.0022e+56	T	T
Contig_6_159482	intergenic
Contig_6_174829	1	PROKKA_02077	CODING	protein_coding	PROKKA_02077	66	p.Pro56fs/c.168delC	ccc/	HIGH	frameshift_variant	0........0.....0...2..........22........2..220..22......2..	.
Contig_3_106818	intergenic
Contig_4_229681	intergenic
Contig_12_61909	intergenic
Contig_4_20546	ATACATGCAAA	PROKKA_01507	CODING	protein_coding	PROKKA_01507	336	c.-1_-1insATACATGCAAA	20	MODIFIER	upstream_gene_variant	0?2??22??022?2?02??2???2?22?0?222??22222?2??202?2????22??20	T
Contig_1_329530	intergenic
Contig_12_47344	intergenic

## Sheet: S2b. top 10 SNP summary
Orthologous SNPs
Association	file
CHR	SNP	UNADJ	GC	BONF	HOLM	SIDAK_SS	SIDAK_SD	FDR_BH	FDR_BY
Contig_12	rsContig_12_104914	1.199e-06	0.02157	0.09063	0.09063	0.08664	0.08664	0.06308	0.745
Contig_7	rsContig_7_13312	2.676e-06	0.02633	0.2023	0.2023	0.1831	0.1831	0.06308	0.745
Contig_1	rsContig_1_298283	6.152e-06	0.0324	0.465	0.465	0.3719	0.3719	0.06308	0.745
Contig_12	rsContig_12_20725	6.152e-06	0.0324	0.465	0.465	0.3719	0.3719	0.06308	0.745
Contig_6	rsContig_6_4681	6.152e-06	0.0324	0.465	0.465	0.3719	0.3719	0.06308	0.745
Contig_8	rsContig_8_91178	6.152e-06	0.0324	0.465	0.465	0.3719	0.3719	0.06308	0.745
Contig_4	rsContig_4_243977	1.13e-05	0.03774	0.8545	0.8544	0.5745	0.5745	0.06308	0.745
Contig_6	rsContig_6_4726	1.13e-05	0.03774	0.8545	0.8544	0.5745	0.5745	0.06308	0.745
Contig_1	rsContig_1_263861	1.275e-05	0.0389	0.9638	0.9637	0.6185	0.6185	0.06308	0.745
Contig_10	rsContig_10_110484	1.275e-05	0.0389	0.9638	0.9637	0.6185	0.6185	0.06308	0.745
Group	Frequencies
CHR	SNP	BP	A1	F_A	F_U	A2	CHISQ	P	OR
Contig_12	rsContig_12_104914	104914	G	0.5357	0.1071	T	23.58	1.199e-06	9.615
Contig_7	rsContig_7_13312	13312	T	0.4643	0.07143	A	22.04	2.676e-06	11.27
Contig_1	rsContig_1_298283	298283	T	0.5	0.1071	A	20.44	6.152e-06	8.333
Contig_12	rsContig_12_20725	20725	T	0.5	0.1071	A	20.44	6.152e-06	8.333
Contig_6	rsContig_6_4681	4681	A	0.5	0.1071	T	20.44	6.152e-06	8.333
Contig_8	rsContig_8_91178	91178	T	0.5	0.1071	A	20.44	6.152e-06	8.333
Contig_4	rsContig_4_243977	243977	C	0.5357	0.1429	T	19.28	1.13e-05	6.923
Contig_6	rsContig_6_4726	4726	A	0.5357	0.1429	T	19.28	1.13e-05	6.923
Contig_1	rsContig_1_263861	263861	G	0.4286	0.07143	A	19.05	1.275e-05	9.75
Contig_10	rsContig_10_110484	110484	T	0.4286	0.07143	C	19.05	1.275e-05	9.75
Annotations
Contig_12_104914	protein_coding	ydfJ	829	p.Val526Val/c.1578C>A	gtC/gtA	SILENT	LOW	synonymous_variant		Membrane protein YdfJ
Contig_7_13312	protein_coding	acsA_2	568	p.Ile518Leu/c.1552A>T	Ata/Tta	MISSENSE	MODERATE	missense_variant		Acetyl-coenzyme A synthetase
Contig_1_298283	protein_coding	xerD_1	107	p.Ter108Tyrext*?/c.324A>T	taA/taT	MISSENSE	HIGH	stop_lost+splice_region_variant		Tyrosine recombinase XerD
Contig_12_20725	intergenic
Contig_6_4681	protein_coding	oatA_2	604	p.Thr416Thr/c.1248A>T	acA/acT	SILENT	LOW	synonymous_variant		O-acetyltransferase OatA
Contig_8_91178	protein_coding	nasD	801	p.Ile490Ile/c.1470A>T	atA/atT	SILENT	LOW	synonymous_variant		hypothetical protein
Contig_4_243977	protein_coding	btr	745	p.Ile116Ile/c.348C>T	atC/atT	SILENT	LOW	synonymous_variant		HTH-type transcriptional activator Btr
Contig_6_4726	protein_coding	oatA_2	604	p.Ile431Ile/c.1293A>T	atA/atT	SILENT	LOW	synonymous_variant		O-acetyltransferase OatA
Contig_1_263861	protein_coding	licR_1	651	c.-1C>T	39	MODIFIER	upstream_gene_variant	2.0022e+56		putative licABCH operon regulator
Contig_10_110484	protein_coding	ilvB	589	p.Tyr65Tyr/c.195T>C	taT/taC	SILENT	LOW	synonymous_variant		Acetolactate synthase large subunit
----------------------------------------------------------------------------------------
Non-Orthologous	SNP
Association	file
CHR	SNP	UNADJ	GC	BONF	HOLM	SIDAK_SS	SIDAK_SD	FDR_BH	FDR_BY
Contig_10	rsContig_10_76957	9.634e-07	0.02052	0.08896	0.08896	0.08511	0.08511	0.03209	0.3855
Contig_12	rsContig_12_104914	1.199e-06	0.02166	0.1107	0.1107	0.1048	0.1048	0.03209	0.3855
Contig_3	rsContig_3_176759	1.39e-06	0.02247	0.1284	0.1284	0.1205	0.1205	0.03209	0.3855
Contig_3	rsContig_3_176766	1.39e-06	0.02247	0.1284	0.1284	0.1205	0.1205	0.03209	0.3855
Contig_2	rsContig_2_53953	2.214e-06	0.02522	0.2044	0.2044	0.1849	0.1849	0.0353	0.424
Contig_3	rsContig_3_176663	2.592e-06	0.02622	0.2393	0.2393	0.2128	0.2128	0.0353	0.424
Contig_7	rsContig_7_13312	2.676e-06	0.02643	0.2471	0.2471	0.2189	0.2189	0.0353	0.424
Contig_10	rsContig_10_15310	3.359e-06	0.02797	0.3101	0.3101	0.2666	0.2666	0.03877	0.4656
Contig_3	rsContig_3_279295	3.958e-06	0.02913	0.3655	0.3655	0.3062	0.3061	0.04057	0.4873
Contig_10	rsContig_10_29625	5.897e-06	0.03218	0.5445	0.5444	0.4199	0.4198	0.04057	0.4873
Group	Frequencies
CHR	SNP	BP	A1	F_A	F_U	A2	CHISQ	P	OR
Contig_10	rsContig_10_76957	76957	C	0	1	A	24	9.634e-07	0
Contig_12	rsContig_12_104914	104914	G	0.5357	0.1071	T	23.58	1.199e-06	9.615
Contig_3	rsContig_3_176759	176759	C	0.5294	0	T	23.29	1.39e-06	NA
Contig_3	rsContig_3_176766	176766	T	0.5294	0	G	23.29	1.39e-06	NA
Contig_2	rsContig_2_53953	53953	A	0.5714	0	G	22.4	2.214e-06	NA
Contig_3	rsContig_3_176663	176663	G	0.5294	0	A	22.1	2.592e-06	NA
Contig_7	rsContig_7_13312	13312	T	0.4643	0.07143	A	22.04	2.676e-06	11.27
Contig_10	rsContig_10_15310	15310	C	0.6667	0.2222	T	21.6	3.359e-06	7
Contig_3	rsContig_3_279295	279295	T	0.5714	0.1481	C	21.28	3.958e-06	7.667
Contig_10	rsContig_10_29625	29625	T	0.1429	0.7	G	20.52	5.897e-06	0.07143
Annotations
Contig_10_76957	protein_coding	PROKKA_00447	126	p.Thr107Thr/c.321T>G	acT/acG	SILENT	LOW	synonymous_variant
Contig_12_104914	protein_coding	ydfJ	829	p.Val526Val/c.1578C>A	gtC/gtA	SILENT	LOW	synonymous_variant
Contig_3_176759	intergenic
Contig_3_176766	intergenic
Contig_2_53953	protein_coding	sdrD	1375	p.Thr276Ala/c.826A>G	Aca/Gca	MISSENSE	MODERATE	missense_variant
Contig_3_176663	intergenic
Contig_7_13312	protein_coding	acsA_2	568	p.Ile518Leu/c.1552A>T	Ata/Tta	MISSENSE	MODERATE	missense_variant
Contig_10_15310	intergenic
Contig_3_279295	protein_coding	ebhA	8206	p.Ile6785Ile/c.20355T>C	atT/atC	SILENT	LOW	synonymous_variant
Contig_10_29625	protein_coding	PROKKA_00372	1514	p.Val462Val/c.1386C>A	gtC/gtA	SILENT	LOW	synonymous_variant

## Sheet: S2c. Pangenome summary
Associations
	CHR	SNP	UNADJ	GC	BONF	HOLM	SIDAK_SS	SIDAK_SD	FDR_BH	FDR_BY
	1	group_1689	4.112e-06	0.0293	0.01718	0.01718	0.01704	0.01704	0.01136	0.1013
	1	set14	5.437e-06	0.03141	0.02272	0.02271	0.02246	0.02246	0.01136	0.1013
	1	group_2355	5.613e-05	0.05661	0.2346	0.2345	0.2091	0.209	0.04412	0.3933
	1	mepM	5.613e-05	0.05661	0.2346	0.2345	0.2091	0.209	0.04412	0.3933
	1	group_201	6.334e-05	0.05838	0.2647	0.2645	0.2326	0.2324	0.04412	0.3933
	1	group_290	6.334e-05	0.05838	0.2647	0.2645	0.2326	0.2324	0.04412	0.3933
	1	group_2531	0.0001341	0.07075	0.5604	0.5596	0.429	0.4286	0.07353	0.6555
	1	group_119	0.0002164	0.08004	0.9042	0.9027	0.5952	0.5946	0.07353	0.6555
	1	group_127	0.0002291	0.08124	0.9575	0.9557	0.6162	0.6155	0.07353	0.6555
	1	group_1690	0.0002463	0.08277	1	1	0.6428	0.642	0.07353	0.6555
Group	Frequencies
	CHR	SNP	BP	A1	F_A	F_U	A2	CHISQ	P	OR
	1	group_1689	103000	1	0.3929	0.03571	2	21.21	4.112e-06	17.47
	1	set14	49700	2	0.25	0.6786	1	20.68	5.437e-06	0.1579
	1	group_2355	94800	1	0.3929	0.07143	2	16.23	5.613e-05	8.412
	1	mepM	97000	1	0.3929	0.07143	2	16.23	5.613e-05	8.412
	1	group_201	146800	1	0.25	0	2	16	6.334e-05	NA
	1	group_290	149600	1	0.25	0	2	16	6.334e-05	NA
	1	group_2531	57300	1	0.6071	0.25	2	14.58	0.0001341	4.636
	1	group_119	72300	1	0.4643	0.1429	2	13.68	0.0002164	5.2
	1	group_127	98000	1	0.07143	0.3571	2	13.58	0.0002291	0.1385
	1	group_1690	158800	1	0.2143	0	2	13.44	0.0002463	NA
FASTAs
>PROKKA_01263___32497	group_1689
ATGAAAATGGCAGCAATTGCGAAAGCAAGTTTAGCATTAGGTATTTTAGCAACAGGAACA
ATAACGTCATTGCATCAAACTGTAAATGCGAGTGAACATGAAGCAAAATATGAAAATGTG
ACAAAAGATATCTTTGACTTAAGAGATTACTATAGTGGCGCAAGTAAGGAACTTAAAAAT
GTTACTGGTTATCGTTATAGCAAAGGTGGCAAGCATTACCTAATCTTTGATAAACATCAA
AAGTTCACTAGAATACAAATTTTTGGTAAAGATATAGAGAGACTTAAAACACGTAAAAAT
CCAGGTTTAGATATATTTGTAGTTAAAGAAGCAGAAAATCGCAACGGCACAGTGTTTTCA
TATGGTGGTGTCACTAAGAAAAATCAAGGCGCTTACTATGATTACTTAAACGCCCCTAGA
TTCGTTATTAAAAAAGAAGTAGACGTAGGTGTTTATACGCATGTTAAAAGACACTACATT
TATAAAGAAGAGATTTCACTTAAAGAACTCGACTTTAAATTGAGACAGTATTTAATTCAA
AATTTTGATCTGTATAAAAAGTTTCCTAAAGATAGTAAGATAAAAGTGATAATGAAAGAT
GGCGGCTATTATACGTTTGAACTTAATAAAAAATTACAAACAAATCGCATGAGTGACGTC
ATTGACGGTAGAAATATTGAAAAAATAGAAGCCAACATTAGATAA
>PROKKA_01867	set14
ATGAAATTTACAGCATTAGCAAAAGCAACATTAGCTTTAGGAATTTTAACAACAGGAACT
TTAACAACAGAGGCTCATTCCAGTCATGCAAAACAAAATCAAGAGACAGTAAACAAACAT
GACAAGGAAGCATTATACCGATACTACACTGGAAAGACTATGGAATTGAAAAACATTAAT
GCTATGAAGCATGGTAAAAATAACTTGCGTTTTAAGTATAGAGGTATGAAGATTCAAGTA
TTGCTGCTTGGAAATGATAAAAATAGATTTCAACAGCGTAGTTATAAGGGCTTAGATGTG
TTTTTTGTTCAAGAAAAAAGAGACAAGCACGACATATTTTATACTGTTAGTGGCGTAATA
CAGACGAATAAAACATCTGGAGTTGTCAGTGCCCCAATATTAAATGTTACAAAAGAAAAG
GGTGAAGATGCTTTTGTGAAAGGATACCCTTATTATATTAAAAAAAAAAAAATAACATTA
AAAGAGTTAGATTTTAAGTTGAGAAAGCATCTAATCGAAAAATATGGACTTTATAAAACA
ATCTCAAAAGATGGTAGGGTCAAAATTAGCTTGAAAGATGGCAGTTTTTATAACCTTGAT
TTAAGGTCTAAATTAAAATTTAAATATATGGGGGAAGTCATAGAAAGCAAACAAATTAAA
GATATTGAAGTTAACTTAAAGTAA
>PROKKA_00502	group_2355
ATGGCGGATAAAAACAAAAAACAAGAAGCTACTCGTAGTAACCCAATAAACAAAAGTTTT
GAAAAGCCGGGTGCCAGCGAAAACTTAAAAAGCACTTTATCAGAAAAAGCTAAGAAAAAA
GATTAA
>PROKKA_00453	mepM
ATGCCTAATCCTATAGGTAATATGGTCATAAAGGTTGATTTAGATGGTTCTGGATTCAAT
AGAGGTGTGACAGGTTTAAATAGGCAAATGAAAATGGTTTCGCGTGAGCTTTCGGCTAAT
TTATCACAATTTTCTAGATATGATAATTCATTAGAAAAGTCGAAGATAAAAGTCGAAGGT
TTGAGTAAAAAACAAAAAGTTCAAGCCCAGATTACTAAAGAGCTGAAAGATAGTTATGAC
AAACTTAGTAAAGAAACTGGTGAAAACAGTGCAAAGACACAAGCTGCGGCTGCTAAATAC
AATGAAGCTTACGCTAAATTAAACCAATATGAGCGAGAGTTAAACCAAGCCACACAAGAA
TTAAAAGACATGCAAAGAGAGCAGAAAGCATTAAATACTGCAATAGGAAAACTTGGTACC
AACTTTAATAATTTTGGTCCTAAACTTCAAGAAATTGGTAACAGTATGAAAAATGTAGGC
CGTAACATGACTATGTATGTAACTGCGCCGGTGGTTGCTGGGTTTGCTGTAGCAGCTAAA
AAAGGTATTGAATTCGATGATAGTATGAGAAAAGTTAAAGCAACTTCAGGTGCTACTGGT
GAAGAGTTTGAAGCTTTGAAGAAAAAGGCTCGCGAAATGGGTGCAACAACAAAATTTAGC
GCATCAGATTCGGCTGAAGCATTAAATTACATGGCACTTGCTGGTTGGGATTCTAAGCAA
ATGATGGAAGGTTTAAGCGGAGTTATGGATTTAGCGGCAGCATCTGGCGAAGAACTGGGA
GCAGTAAGTGACATTGTTACAGATGGACTAACGGCATTTGGTTTAAAAGCAAAGGATAGT
AGTCATTTTGCGGACGTTTTAGCACAAACTAGCTCGAAGGCAAATACGGACGTTAGAGGG
CTCGGAGAAGCTTTTAAATATGTCGCTCCTGTAGCAGGTGCGTTAGGTTACACGATTGAA
GATACATCTATTGCGATAGGTTTAATGAGTAATGCGGGTATCAAAGGTGAAAAAGCAGGT
ACAGCGTTACGAACAATGTTCACCAATCTTTCAAGTCCAACTAGAGCTATGGGGAATGAA
ATGGAGCGCTTAGGAATATCTATTACAGATAGTAATGGGAAAATGATTCCTATGCGAAAG
CTTTTAGATCAACTGAGGGAAAAATTTAAACATCTTTCAAAAGATCAACAAGCTAGTTCT
GCAGCTACAATATTTGGTAAAGAAGCGATGTCAGGAGCATTAGCGATTATAAATGCTTCT
GATGAAGACTATCAAAAGTTAACCAGATCTATAGATTCATCTACCGGCGCATCTAAAAGA
ATGGCCGATACAATGGAATCTGGTTTAGGTGGGAAATTAAGAACTTTAAGGTCGCAATTA
GAAGAACTAGCCTTAACGATTTATGACAGAATAGAACCAGCACTAAAGATTATAGTAAGT
GCTTTTAGCAAAGTAGTGACATGGGTTACTAAATTACCAACGTCAATTCAATTAGCGGTT
GTTGGGTTTGGATTATTTGCAGCAGTTTTAGGTCCTTTAGTTTTTATGTTCGGTTTATTT
ATCAGCGTGATGGGGAATGCAATGACAGTTTTAGGACCCTTGTTAATAAACGTTAATAAA
GCTGGTGGTATATTCGCGTTTTTAAGAACTAAAATCGCATCACTTGTTAAACTATTTCCG
ATTTTAGGTGTGTCGATATCCAGTTTAACGTTACCTATAACATTAATTGTAGGTGCATTA
GTTGGTATTGGCATAGCTTTCTATCAAGCTTATAAACGTTCAGAAACTTTTAGAAATATT
GTAAATCAGGCAATCTCTGGTGTAGCAAACGCATTTAAAGCAGCTAAACTAGCGTTACAA
GGTTTCTTTGATTTATTCAAAGGTGATAGTAAAGGCGCGGTTACCCTAGAGAAGATATTT
CCACCCGAAACTGTAGCAGGAATACAAAATGTAGTTAATACGATTAGAACAACTTTCTTT
AAAGTAGTTGATGCAATCGTTGGTTTCGCCAAAGAGATAGGCGCTCAATTAGCCTCTTTC
TGGAAAGAGAACGGCTCAGAAATAACACAAGCTTTGCAAAATATAGCTGGTTTCATTAAA
GCAACCTTTGAATTTATTTTTAACTTTATTATTAAACCAATCATGTTTGCGATTTGGCAA
GTGATGCAATTTATTTGGCCGGCGGTTAAAGCCTTGATTGTCAGTACTTGGGAGAATATA
AAAGGAGTAATACAAGGTGCTTTAAATATAATACTTGGCTTTATTAAGTTCTTTTCAAGT
TTATTCACTGGTAATTGGCGAGGTGTTTGGGACGGTATTGTAATGATACTGAAAGGTACT
GTGCAGTTAATTTGGAATTTAATACAACTGTGGTTTGTAGGTAAAATTCTAGGTGTAGTG
AGATACTTTGGTGGATTACTTAAAGGTTTAATATCCGGTATCTGGAGTGTTATCAAAGGT
ATTTTCACAAAATCTTTATCGGCAATTTGGAATGCGACGAAAAGTATTTTTGGTTTCTTA
TACAATAGTGTTAAATCTATTTTCACTAATATGAAAAACTGGTTATCTAGTACGTGGAAT
AATATCAAAAGCAATACCGTCGGCAAGGCTCATTCGTTATTTACGGGTGTAAGGTCTAAA
TTCACAAGTTTATGGAATGCGACGAAAGATATATTTACTAAATTAAGAAATTGGATGTCA
AACACCTGGAACTCTATTAAAGACAATACAGTAGGTATAGCTGGTCGTTTGTGGGATAAA
GTACGTAATATATTCGGAAACATGCGTGACGGTTTAAAATCTATCATTGGTAAAATTAAA
GATCATATCGGTGGTATGGTAGATGCTATTAAAAAAGGACTTAATAAATTAATTGAAGGC
TTAAACTGGGTCGGTGGTAAGTTAGGTATGGATGAAATACCTAGGTTACACACTGGTACA
GAGCACACACATACTACTACAAGATTAGTTAAGAACGGTAAGATTACACGTGACACATTC
GCTACAGTTGGGGATAAGGGACGCGGAAATGGTCCAAATGGTTTTAGAAATGAAATGATT
GAATTCCCTAATGGTAAACGTGTAATCACACCAAATACAGATACTACGGCGTATTTACCT
AAAGGTTCAAAAGTATATAACGGCGCACAAACTTATTCAATGTTAAATGGAACGCTTCCA
AGATTTAGCATAGGTACTATGTGGAAAGATATTAAATCCGGTGCATCATCGGCATTTAAC
TGGACAAAAGATCAAATAGGTAAAGGTACAAAGTGGCTTGGCGATAAAGTTGGTGATGTC
ATGGACTTTATCGATAATCCAGGCAAACTTTTAAATTATGTACTTCAAGCGTTTGGAGTT
GATTTCAGTTCTCTAACTAAAGGTATGGGTATTGCTGGCGATATAACAAAAGCTGCATGG
TCTAAGATTAAGAAAAGTGCAATCAAGTGGCTTGAGGATGCTTTCGCAGAGTCGGGTGAT
GGCGGTGTATTAGATATGAATAAATTACGTTACTTATACGGTCACACTGCTGCTTATACA
CGAGAAACCGGACGCCCATTCCATGAAGGTCTGGATTTTGATTACATTTACGAACCTGTT
CCATCAACCATTAATGGTAGAGCACAAGTTATGCCTTTTCATAATGGTGGTTATGGAAAA
TGGGTGAAAATTGTAAAGGGCGCCTTAGAAGTTATTTATGCACATTTATCTAAATATAAA
GTTAAAACTGGTCAACAAGTTAGGGTCGGCCAGACTGTTGGTATATCGGGGAATACGGGG
TTTAGTACAGGACCTCACTTACATTATGAGATGCGTTGGAATGGAAGACATAGAGACCCG
TTACCGTGGTTAAGAAAGAATAATGGGGGCGGCAAAAGTACACCCGGTGGTAATGGTGCA
GCTAATGCTAGACGAGCTATTAAGGCTGCTCAAAATATTTTAGGAGGAAGGTATAAGGCG
AGTTGGATTACTAACGAGATGATGCGTGTTGCGAGTCGTGAATCCAATTATACAGCTAAT
GCAGTCAATAATTGGGATAGCAACGCAAGAGCTGGTATACCTTCAAGAGGTATGTTCCAA
ATGATAGATCCTTCATTTAGAGCGTACGCAAAGTCGGGTTACAATAATCCTCTCAACCCA
ACTCATCAAGCTATATCGGCTATGAGATATATTGTGGGTAAATGGGTACCAAGAACAGGC
TCATGGAGAGCTGCGTTCAAACGCGCTGGTGATTACGCATATGCTACTGGTGGCAAAGTC
TATAACGGATTGTACCACTTAGGGGAAGAAGGATATCCAGAGTGGATAATACCTACTGAT
CCAAGTAGAGCGAACGAAGCACACAAATTATTAGCTTTAGCTGCTAACGATATTGATAAC
CGCTCTAAAAATAAGCGACCAAACAACTTACCAAATCCAAGTATAAGTAATAGTGATACA
AACTATATTCATACATTGGAGAATAAACTGGATGCGGTTATTAATTGTTTGGTTAGTTTG
GTTGAGTCTAATCAAGTTATTGCAGATAAGGATTACGAACCAGTTATTAATAAGTATGTG
TTTGAAGATGAGGTAAATAATTCTATCGATAAACGAGAGCGTCACGAATCTACAAGAGTT
AGATTTAGAAGAGGAGGCACGATAATCTAA
>PROKKA_00964___31873	group_201
ATGACTGGTTGGATAAGTATTGATCGCTCAATTCAAAATCATTGGCTATTTAAAGAAAAG
AGAACATTTTCAAAGTTTGAAGCATGGATATATTTACTCATGGAAGCGAATCATTCAAAG
GCAAAAGTGCCTATTGGAAACCAAATTGTAACCGTAGAAAGAGGACAAAGATTAACATCG
ATTTTGACCTTGTCTGACCTTTTTAACTGGTCACGATTTAAAGTGAAAACCTTCCTTGAC
TTACTCGAGAGTGATGGAATGTTAGAAGTCAAAACAACATCAAAATATACCCTTATAACC
ATTGTCAATTATGACTTTTATCAAAGTGAGCAGGGAAGGAACCAACATCAAAACGACATC
AAACCAACATCAAAACAACATCAGTCAAACATCAATCCAACATCAAAACAACATCAAACC
AACACAAACAATAATGATAATAAAGATAATAATGAAAAGAATGTGAATAATGAGAAGAAG
AAGGCAGCTGCCTTCGACTTCTTCCAAGATAACGGATTCGGTTTCATAACTCCATACAAT
TTAGACGATTTAAATTATTATCTTGATTCATTTGAAAATGATTCAGATGAAATAGTTACG
GCATCACTTAAAATCGCTAAAGACAGAAACAAAGTTACTTGGGGATATGCTAAAAGCATT
TTGAATACATGGCTTAATGCAAACTTGAAATCTATCGAACAAGTACGTGCATTTGAAAAG
CAACAAATTGAAAGCAAAAAGCAAACATACAAACCTCATGTTAAACAATCAAAAGAAAAA
ATGCCTAAATGGCTCACAGACGGCACGAGAGAAACGAAAACGGCGGAAGTAGATGAAAAC
CTTGAGAAAGACAGAGAAGCTTTTATTAAGCGTCTAAATAGCAAATGGGAGTGA
>PROKKA_02407___34879	group_290
ATGATTAAAAAACTTAAAAATATGGATGGGTTCGACATCTTTATTGTTGGAATACTGCGA
TTATTCGGCGTAATCGCACTGATGCTTGTTGTCATATCGCCTATATACACAGTGGCTAGT
TACCAACACAAAGAAGTACATCAAGGAACTATTACAGATAAATATAACAAGAGACAAGAT
AAAGAAGACAAGTTCTATATTGTATTAGACAACAAACAAGTCATTGAAAATTCTGATTTA
TTATTCAAAAAGAAGTTTGATAGCGCAGACATACAAGCTAGGTTAAAAGTAGGCGACAAA
GTAGAAGTTAAGACGATTGGATATAGAATACACTTTTTAAATTTATATCCGGTCTTATAC
GAAGTAAAGAAGGTAGATAAAAAATGA
>PROKKA_01659	group_2531
ATGTATTATCCTTATTTGCGTGGGAAACAAAATGAACTATTTGCAATTAGAGAATTGTTA
GAGAAAGGTTTGATTGGTGATTGTATTCAACCTATAATTGAACCGATTAAGTATACAACC
ACGTTTAAAAATGTTTTGAAATATTGTGGTGAAAAAGAATTTCGTATAAATTTAGTAGTA
AATTCGAAGTTAACTGAAGAAGAGATTAGTAACGAAACTGTTGAAGACTTAAGCGAAATA
ATAACAAAAAACAAAAGTGTTATTCAAAAAGCTTACTTGGGTCCTTCTGATGAAGGCGAT
GATAGGTTGAAACAGCAATTTTCAAGTAATAGTTTAGCTATTTTAACAAGTGTAGATGAC
TGGGAAATGTTTGGAGATAAAAATAAACTTGAAATGGTTTTTGTACCAGATGATAGACAC
ATTAAACGTAAATTGCGTAATATTCCAAACAAAGGCATCATTATGGATCCTTTTAATAAA
CTAAGTCGTAATGTTGATTATTTAGATAATGATGACGAGTTTTATAGCGACGATCACCTT
TATTATAAGGAAGATGGATACGTAGCATTTTCAGACTATTCTGTTATAGGTGGAGAATAT
GTAGACGGTGGCTTTTCGCCATTAGCTATTGCGATACATATTGTCTATTTTGATGAGGCT
AATGAGTTAAGAGTTAAACATTTTGTCTCTGATTCTAATAACGATAGATTAAATCCAGCT
AAAAAGTTTTTTGAGGCTGTAGATAAATTAGTAACTTGGTCTAAAAACTTAGATAATAAA
AATAGATCTTATGCAATCGGACAATTTGAAGAATTAAATGAAAATAATAAGTATCCAGGA
TTAGGTTTAATTAAAAGGTTATCTATCATGCATCATCTAGAAATTATGAATAGATACTTG
GAGTCTCAAAATGAAAATATGTGA
>PROKKA_00479	group_119
ATGACAGATAACGCACGCAAAGAATACCTAAATCAATTCTTTGGATCTAAGAGATATCTG
TATCAGGATAACGAACGAGTGGCACATATTCATGTAGTAAACGGCACTTATTACTTTCAT
GGGCATATCGTACCAGGTTGGCAAGGCGTGAAAAAGACATTTGATACAGCAGAAGAGCTC
GAAACATATATAAAGCAACATGGTTTGGAATACGAGGAGCAGAAGCAACTAACTTTATTT
TAG
>PROKKA_00678___6225	group_127
ATGACAGATAACGCACGCAAAGAATACCTAAATCAATTCTTTGGATCTAAGAGATATCTG
TATCAGGATAACGAACGAGTGGCACATATTCATGTAGTAAACGGCACTTATTACTTTCAT
GGGCATATCGTACCAGGTTGGCAAGGCGTGAAAAAGACATTTGATACAGCAGAAGAGCTC
GAAACATATATAAAGCAACATGGTTTGGAATACGAGGAGCAGAAGCAACTAACTTTATTT
TAG
>PROKKA_02285___34629	group_1690
ATGATTCATTCAAAAAAATTAACGCTCGGTATATGTTTGGTATTACTCATTATATTGATT
GGAGGTTATGTCATTATGACAAAAGAAAATGGTCGAAACGCCCAAATTAAAGACACATTT
AATCAAACATTAAAATTATATCCAACCAAAAATCTCGATGATTTTTACGATAAAGAAGGC
TTTCGAGATCAAGAATTTAAAAAGGGTGATAAAGGTACTTGGATCATTTATTCTGAAATG
GTTATCGAGCCAAAAGGGAAAAATATGGAAACGAGAGGAATGGTGCTTTATATCAATCGC
AATACTAGGACAACAAAAGGTAATTTTATTGTCAATGAAATTACAGATGATAACGATGGT
AGACCCATTGATAATAAAAAGAAATACCCTGTAAAAATGGAACATAATAAAATCATACCA
ACGAAGCCACTACCGAATGACAAGTTAAAAAAAGAGATTGAAAACTTTAAGTTCTTTGTA
CAATATGGCAACTTTAAAGATATTAATGATTATAAAGATGGTGATATTTCATATAATCCT
AATGTACCAAGTTATTCGGCAAAATATCAATTGAATAATGATGATTATAATGTCCAACAG
TTAAGAAAAAGATATGATATTCCAACCAAACAAGCGCCGAAACTATTATTGAAAGGCGAT
GGAGATTTAAAAGGTTCATCCGTAGGTTCTAGAAGTCTTGAATTTACCTTTGTCGAAAAT
AAAGAAGAAAATATCTTTTTTACAGATTCAGTTGAATTTACTCCTAGCGAGGTTGATAAA
TCATGA
Proteins
>PROKKA_01263___32497	group_1689
MKMAAIAKASLALGILATGTITSLHQTVNASEHEAKYENVTKDIFDLRDYYSGASKELKN
VTGYRYSKGGKHYLIFDKHQKFTRIQIFGKDIERLKTRKNPGLDIFVVKEAENRNGTVFS
YGGVTKKNQGAYYDYLNAPRFVIKKEVDVGVYTHVKRHYIYKEEISLKELDFKLRQYLIQ
NFDLYKKFPKDSKIKVIMKDGGYYTFELNKKLQTNRMSDVIDGRNIEKIEANIR*
>PROKKA_01867	set14
MKFTALAKATLALGILTTGTLTTEAHSSHAKQNQETVNKHDKEALYRYYTGKTMELKNIN
AMKHGKNNLRFKYRGMKIQVLLLGNDKNRFQQRSYKGLDVFFVQEKRDKHDIFYTVSGVI
QTNKTSGVVSAPILNVTKEKGEDAFVKGYPYYIKKKKITLKELDFKLRKHLIEKYGLYKT
ISKDGRVKISLKDGSFYNLDLRSKLKFKYMGEVIESKQIKDIEVNLK*
>PROKKA_00502	group_2355
MADKNKKQEATRSNPINKSFEKPGASENLKSTLSEKAKKKD*
>PROKKA_00453	mepM
MPNPIGNMVIKVDLDGSGFNRGVTGLNRQMKMVSRELSANLSQFSRYDNSLEKSKIKVEG
LSKKQKVQAQITKELKDSYDKLSKETGENSAKTQAAAAKYNEAYAKLNQYERELNQATQE
LKDMQREQKALNTAIGKLGTNFNNFGPKLQEIGNSMKNVGRNMTMYVTAPVVAGFAVAAK
KGIEFDDSMRKVKATSGATGEEFEALKKKAREMGATTKFSASDSAEALNYMALAGWDSKQ
MMEGLSGVMDLAAASGEELGAVSDIVTDGLTAFGLKAKDSSHFADVLAQTSSKANTDVRG
LGEAFKYVAPVAGALGYTIEDTSIAIGLMSNAGIKGEKAGTALRTMFTNLSSPTRAMGNE
MERLGISITDSNGKMIPMRKLLDQLREKFKHLSKDQQASSAATIFGKEAMSGALAIINAS
DEDYQKLTRSIDSSTGASKRMADTMESGLGGKLRTLRSQLEELALTIYDRIEPALKIIVS
AFSKVVTWVTKLPTSIQLAVVGFGLFAAVLGPLVFMFGLFISVMGNAMTVLGPLLINVNK
AGGIFAFLRTKIASLVKLFPILGVSISSLTLPITLIVGALVGIGIAFYQAYKRSETFRNI
VNQAISGVANAFKAAKLALQGFFDLFKGDSKGAVTLEKIFPPETVAGIQNVVNTIRTTFF
KVVDAIVGFAKEIGAQLASFWKENGSEITQALQNIAGFIKATFEFIFNFIIKPIMFAIWQ
VMQFIWPAVKALIVSTWENIKGVIQGALNIILGFIKFFSSLFTGNWRGVWDGIVMILKGT
VQLIWNLIQLWFVGKILGVVRYFGGLLKGLISGIWSVIKGIFTKSLSAIWNATKSIFGFL
YNSVKSIFTNMKNWLSSTWNNIKSNTVGKAHSLFTGVRSKFTSLWNATKDIFTKLRNWMS
NTWNSIKDNTVGIAGRLWDKVRNIFGNMRDGLKSIIGKIKDHIGGMVDAIKKGLNKLIEG
LNWVGGKLGMDEIPRLHTGTEHTHTTTRLVKNGKITRDTFATVGDKGRGNGPNGFRNEMI
EFPNGKRVITPNTDTTAYLPKGSKVYNGAQTYSMLNGTLPRFSIGTMWKDIKSGASSAFN
WTKDQIGKGTKWLGDKVGDVMDFIDNPGKLLNYVLQAFGVDFSSLTKGMGIAGDITKAAW
SKIKKSAIKWLEDAFAESGDGGVLDMNKLRYLYGHTAAYTRETGRPFHEGLDFDYIYEPV
PSTINGRAQVMPFHNGGYGKWVKIVKGALEVIYAHLSKYKVKTGQQVRVGQTVGISGNTG
FSTGPHLHYEMRWNGRHRDPLPWLRKNNGGGKSTPGGNGAANARRAIKAAQNILGGRYKA
SWITNEMMRVASRESNYTANAVNNWDSNARAGIPSRGMFQMIDPSFRAYAKSGYNNPLNP
THQAISAMRYIVGKWVPRTGSWRAAFKRAGDYAYATGGKVYNGLYHLGEEGYPEWIIPTD
PSRANEAHKLLALAANDIDNRSKNKRPNNLPNPSISNSDTNYIHTLENKLDAVINCLVSL
VESNQVIADKDYEPVINKYVFEDEVNNSIDKRERHESTRVRFRRGGTII*
>PROKKA_00964___31873	group_201
MTGWISIDRSIQNHWLFKEKRTFSKFEAWIYLLMEANHSKAKVPIGNQIVTVERGQRLTS
ILTLSDLFNWSRFKVKTFLDLLESDGMLEVKTTSKYTLITIVNYDFYQSEQGRNQHQNDI
KPTSKQHQSNINPTSKQHQTNTNNNDNKDNNEKNVNNEKKKAAAFDFFQDNGFGFITPYN
LDDLNYYLDSFENDSDEIVTASLKIAKDRNKVTWGYAKSILNTWLNANLKSIEQVRAFEK
QQIESKKQTYKPHVKQSKEKMPKWLTDGTRETKTAEVDENLEKDREAFIKRLNSKWE*
>PROKKA_02407___34879	group_290
MIKKLKNMDGFDIFIVGILRLFGVIALMLVVISPIYTVASYQHKEVHQGTITDKYNKRQD
KEDKFYIVLDNKQVIENSDLLFKKKFDSADIQARLKVGDKVEVKTIGYRIHFLNLYPVLY
EVKKVDKK*
>PROKKA_01659	group_2531
MYYPYLRGKQNELFAIRELLEKGLIGDCIQPIIEPIKYTTTFKNVLKYCGEKEFRINLVV
NSKLTEEEISNETVEDLSEIITKNKSVIQKAYLGPSDEGDDRLKQQFSSNSLAILTSVDD
WEMFGDKNKLEMVFVPDDRHIKRKLRNIPNKGIIMDPFNKLSRNVDYLDNDDEFYSDDHL
YYKEDGYVAFSDYSVIGGEYVDGGFSPLAIAIHIVYFDEANELRVKHFVSDSNNDRLNPA
KKFFEAVDKLVTWSKNLDNKNRSYAIGQFEELNENNKYPGLGLIKRLSIMHHLEIMNRYL
ESQNENM*
>PROKKA_00479	group_119
MTDNARKEYLNQFFGSKRYLYQDNERVAHIHVVNGTYYFHGHIVPGWQGVKKTFDTAEEL
ETYIKQHGLEYEEQKQLTLF*
>PROKKA_00678___6225	group_127
MTDNARKEYLNQFFGSKRYLYQDNERVAHIHVVNGTYYFHGHIVPGWQGVKKTFDTAEEL
ETYIKQHGLEYEEQKQLTLF*
>PROKKA_02285___34629	group_1690
MIHSKKLTLGICLVLLIILIGGYVIMTKENGRNAQIKDTFNQTLKLYPTKNLDDFYDKEG
FRDQEFKKGDKGTWIIYSEMVIEPKGKNMETRGMVLYINRNTRTTKGNFIVNEITDDNDG
RPIDNKKKYPVKMEHNKIIPTKPLPNDKLKKEIENFKFFVQYGNFKDINDYKDGDISYNP
NVPSYSAKYQLNNDDYNVQQLRKRYDIPTKQAPKLLLKGDGDLKGSSVGSRSLEFTFVEN
KEENIFFTDSVEFTPSEVDKS*
